# Supplementary material for: Autoinhibition of the GEF activity of cytoskeletal regulatory protein Trio is disrupted in neurodevelopmental disorder-related genetic variants
Source: J Biol Chem. 2022 Aug 10;298(9):102361. doi: 10.1016/j.jbc.2022.102361 (PMC9467883; doi:10.1016/j.jbc.2022.102361)
Supplement: Supplemental Table S1 [file mmc1.xlsx]

## Sheet: Sheet1
construct	nt change	primer seq fwd (5'-3')	primer seq rev (5'-3')	vector
R877W	c2629t	AGAGATGTAGACATGGCAACTTGGGTCCAGGAC	GTCCTGGACCCAAGTTGCCATGTCTACATCTCT	pFb-HTA
T1075I	c3224t	TTCCTGAAGGCTTGCATCCTTGCTCGGAGG	CCTCCGAGCAAGGATGCAAGCCTTCAGGAA	pFb-HTA
T1075P	a3223c	CCTGAAGGCTTGCCCCCTTGCTCGGAG	CTCCGAGCAAGGGGGCAAGCCTTCAGG	pFb-HTA
R1078W	c3232t	GGCTTGCACCCTTGCTTGGAGGAATGCAG	CTGCATTCCTCCAAGCAAGGGTGCAAGCC	pFb-HTA
R1078G	c3232g	GGCTTGCACCCTTGCTGGGAGGAATGCAG	CTGCATTCCTCCCAGCAAGGGTGCAAGCC	pFb-HTA
R1078Q	g3233a	CTTGCACCCTTGCTCAGAGGAATGCAGACGT	ACGTCTGCATTCCTCTGAGCAAGGGTGCAAG	pFb-HTA
R1145G	a3433g	TACGTGGTCTTTGAGGGGAGTGCCAAGCAGG	CCTGCTTGGCACTCCCCTCAAAGACCACGTA	pFb-HTA
E883D	g2649t	GTCCAGGACCTGCTGGATTTTCTTCATGAAAAACAG	CTGTTTTTCATGAAGAAAATCCAGCAGGTCCTGGAC	pFb-HTA
D1368V	a4103t	gtaacaaaacaatgtccaacaacctctggcaactgttcatatt	aatatgaacagttgccagaggttgttggacattgttttgttac	pFb-HTA
SR6-GEF1	WT	GATCGAATTCCTGCGCATCTTCGAGAGGGAC	GATCCTCTAGActaTTTCCCTTCAGGTGGATCGT	pFb-HTA
N1080I	a3239t	gaagacgtctgcaatcctccgagcaagggt	acccttgctcggaggattgcagacgtcttc	pFb-HTA
L1124S	t3371c	tggtccagtaatgcgataccctgttctcccgttg	caacgggagaacagggtatcgcattactggacca	pFb-HTA
GEF1	see Blaise et al, 2021			pET-His-TT
Rac1	see Blaise et al, 2021			pGEX-6P1
px1-GEF1-GFP	WT	GATCGTTAACGGCTCAGAGGTGAAACTTCGAGATGCTGCTCATG	GATCGCGGCCGCTCCCTTCAGGTGGATCGTCCGCTCCTGGATGA	px1-HA-GFP
px1-SR6-GEF1-GFP	WT	GATCGTTAACCTGCGCATCTTCGAGAGGGACGCCATCGACAT	GATCGCGGCCGCTCCCTTCAGGTGGATCGTCCGCTCCTGGATGA	px1-HA-GFP
px1-GEF1-GFP ND/AA	a4393g/a4394c/a4397c/t4398c	GTG CCG AAG CGA GCC GCT GCC GCC ATG CAC CTC AG	CTG AGG TGC ATG GCG GCA GCG GCT CGC TTC GGC AC	px1-HA-GFP
