# Supplementary material for: Autoinhibition of the GEF activity of cytoskeletal regulatory protein Trio is disrupted in neurodevelopmental disorder-related genetic variants
Source: J Biol Chem. 2022 Aug 10;298(9):102361. doi: 10.1016/j.jbc.2022.102361 (PMC9467883; doi:10.1016/j.jbc.2022.102361)
Supplement: Supplemental Table S2 [file mmc2.xlsx]

## Sheet: Sheet1
	WT	E883D	R1078Q	D1368V
SR6	1562-1573	1562-1573	none	none
SR7	1429-1438; 1503-1506; 1531-1537; 1562-1588	1389-1438; 1531-1537; 1562-1585	none	1429-1438; 1562-1573
SR8	1429-1438; 1529-1537; 1562-1580	1294-1310; 1531-1537; 1562-1573	1531-1537; 1562-1573	1292-1310; 1429-1438; 1531-1537; 1562-1573
SR9	1429-1438; 1531-1537	1531-1537; 1562-1573	none	none
